# Supplementary material for: Dispatch from the field II: the mystery of the red and blue Opadometa male (Araneae, Tetragnathidae, Opadometa sarawakensis)
Source: Biodivers Data J. 2018 Apr 3;(6):e24777. doi: 10.3897/BDJ.6.e24777 (PMC5904518; doi:10.3897/BDJ.6.e24777)
Supplement: XML Treatment for Opadometa sarawakensis [file BDJ.6.e24777-treatment1.xml]

<!DOCTYPE tp:taxon-treatment
  PUBLIC "-//TaxonX//DTD Taxonomic Treatment Publishing DTD v0 20100105//EN" "tax-treatment-NSO.dtd">
<tp:taxon-treatment xmlns:tp="http://www.plazi.org/taxpub"><tp:treatment-meta><mixed-citation publication-type="journal"><person-group><name><surname>Miller</surname><given-names>Jeremy A.</given-names></name><name><surname>Freund</surname><given-names>Christian</given-names></name><name><surname>Rambonnet</surname><given-names>Liselotte</given-names></name><name><surname>Koets</surname><given-names>Lianne</given-names></name><name><surname>Barth</surname><given-names>Nadine</given-names></name><name><surname>van der Linden</surname><given-names>Corné</given-names></name><name><surname>Geml</surname><given-names>József</given-names></name><name><surname>Schilthuizen</surname><given-names>Menno</given-names></name><name><surname>Burger</surname><given-names>Richard</given-names></name><name><surname>Goossens</surname><given-names>Benoit</given-names></name></person-group><article-title>Dispatch from the field II: the mystery of the red and blue <italic><tp:taxon-name><tp:taxon-name-part taxon-name-part-type="genus" reg="Opadometa">Opadometa</tp:taxon-name-part></tp:taxon-name></italic> male (<tp:taxon-name><tp:taxon-name-part taxon-name-part-type="order">Araneae</tp:taxon-name-part></tp:taxon-name>, <tp:taxon-name><tp:taxon-name-part taxon-name-part-type="family">Tetragnathidae</tp:taxon-name-part></tp:taxon-name>, <italic><tp:taxon-name><tp:taxon-name-part taxon-name-part-type="genus" reg="Opadometa">Opadometa</tp:taxon-name-part> <tp:taxon-name-part taxon-name-part-type="species" reg="sarawakensis">sarawakensis</tp:taxon-name-part></tp:taxon-name></italic>)</article-title><source>Biodivers Data J</source><day>03</day><month>4</month><year>2018</year><volume>2018</volume><issue>6</issue><pub-id pub-id-type="doi">10.3897/BDJ.6.e24777</pub-id></mixed-citation></tp:treatment-meta><tp:nomenclature><tp:taxon-name><tp:taxon-name-part taxon-name-part-type="genus">Opadometa</tp:taxon-name-part> <tp:taxon-name-part taxon-name-part-type="species">sarawakensis</tp:taxon-name-part></tp:taxon-name><tp:taxon-authority>Dzulhelmi &amp; Suriyanti, 2015</tp:taxon-authority><tp:nomenclature-citation-list><tp:nomenclature-citation><tp:taxon-name>
                <tp:taxon-name-part taxon-name-part-type="genus" reg="Opadometa">Opadometa</tp:taxon-name-part>
              </tp:taxon-name><comment> sp. in <xref ref-type="bibr" rid="B4189564">Koh and Ming 2014</xref>: p. 259-260.</comment></tp:nomenclature-citation><tp:nomenclature-citation><tp:taxon-name><tp:taxon-name-part taxon-name-part-type="genus" reg="Opadometa">Opadometa</tp:taxon-name-part> <tp:taxon-name-part taxon-name-part-type="species" reg="sarawakensis">sarawakensis</tp:taxon-name-part></tp:taxon-name><comment> Dzulhelmi &amp; Suriyanti, in <xref ref-type="bibr" rid="B4189307">Dzulhelmi et al. 2015</xref>: p. 102-103, figs 5-13. (<ext-link xmlns:xlink="http://www.w3.org/1999/xlink" ext-link-type="uri" xlink:href="http://tb.plazi.org/GgServer/html/545987E2870D602D6AB5FC84B5DBFE6D" xlink:type="simple">Link to treatment on Plazi</ext-link>)</comment></tp:nomenclature-citation></tp:nomenclature-citation-list></tp:nomenclature><tp:treatment-sec sec-type="materials"><title>Materials</title><list list-type="alpha-lower" list-content="occurrences"><list-item><p><bold>Type status:</bold> <named-content xmlns:xlink="http://www.w3.org/1999/xlink" content-type="dwc:typeStatus" xlink:type="simple">Other material</named-content>. <bold>Occurrence:</bold> catalogNumber: <named-content xmlns:xlink="http://www.w3.org/1999/xlink" content-type="dwc:catalogNumber" xlink:type="simple">DGFCW2018022300</named-content>; recordedBy: <named-content xmlns:xlink="http://www.w3.org/1999/xlink" content-type="dwc:recordedBy" xlink:type="simple">Jeremy Miller and Christian Freund</named-content>; individualCount: <named-content xmlns:xlink="http://www.w3.org/1999/xlink" content-type="dwc:individualCount" xlink:type="simple">2</named-content>; sex: <named-content xmlns:xlink="http://www.w3.org/1999/xlink" content-type="dwc:sex" xlink:type="simple">1 male, 1 female</named-content>; lifeStage: <named-content xmlns:xlink="http://www.w3.org/1999/xlink" content-type="dwc:lifeStage" xlink:type="simple">adult</named-content>; <bold>Taxon:</bold> scientificName: <named-content xmlns:xlink="http://www.w3.org/1999/xlink" content-type="dwc:scientificName" xlink:type="simple"><tp:taxon-name><tp:taxon-name-part taxon-name-part-type="genus" reg="Opadometa">Opadometa</tp:taxon-name-part> <tp:taxon-name-part taxon-name-part-type="species" reg="sarawakensis">sarawakensis</tp:taxon-name-part></tp:taxon-name> Dzulhelmi &amp; Suriyanti, 2015</named-content>; <bold>Location:</bold> country: <named-content xmlns:xlink="http://www.w3.org/1999/xlink" content-type="dwc:country" xlink:type="simple">Malaysia</named-content>; stateProvince: <named-content xmlns:xlink="http://www.w3.org/1999/xlink" content-type="dwc:stateProvince" xlink:type="simple">Sabah</named-content>; locality: <named-content xmlns:xlink="http://www.w3.org/1999/xlink" content-type="dwc:locality" xlink:type="simple">Danau Girang Field Centre trails</named-content>; verbatimElevation: <named-content xmlns:xlink="http://www.w3.org/1999/xlink" content-type="dwc:verbatimElevation" xlink:type="simple">23 m</named-content>; decimalLatitude: <named-content xmlns:xlink="http://www.w3.org/1999/xlink" content-type="dwc:decimalLatitude" xlink:type="simple">5.41619</named-content>; decimalLongitude: <named-content xmlns:xlink="http://www.w3.org/1999/xlink" content-type="dwc:decimalLongitude" xlink:type="simple">118.0426</named-content>; <bold>Event:</bold> eventDate: <named-content xmlns:xlink="http://www.w3.org/1999/xlink" content-type="dwc:eventDate" xlink:type="simple">2018-02-23</named-content>; <bold>Record Level:</bold> institutionID: <named-content xmlns:xlink="http://www.w3.org/1999/xlink" content-type="dwc:institutionID" xlink:type="simple">Universiti Malaysia Sabah</named-content>; collectionID: <named-content xmlns:xlink="http://www.w3.org/1999/xlink" content-type="dwc:collectionID" xlink:type="simple">Institute for Tropical Biology and Conservation, Borneensis</named-content>; institutionCode: <named-content xmlns:xlink="http://www.w3.org/1999/xlink" content-type="dwc:institutionCode" xlink:type="simple">UMS</named-content>; collectionCode: <named-content xmlns:xlink="http://www.w3.org/1999/xlink" content-type="dwc:collectionCode" xlink:type="simple">BORN</named-content>; basisOfRecord: <named-content xmlns:xlink="http://www.w3.org/1999/xlink" content-type="dwc:basisOfRecord" xlink:type="simple">PreservedSpecimen</named-content></p></list-item><list-item><p><bold>Type status:</bold> <named-content xmlns:xlink="http://www.w3.org/1999/xlink" content-type="dwc:typeStatus" xlink:type="simple">Other material</named-content>. <bold>Occurrence:</bold> catalogNumber: <named-content xmlns:xlink="http://www.w3.org/1999/xlink" content-type="dwc:catalogNumber" xlink:type="simple">DGFCW2018022402</named-content>; recordedBy: <named-content xmlns:xlink="http://www.w3.org/1999/xlink" content-type="dwc:recordedBy" xlink:type="simple">Jeremy Miller, Christian Freund, Liselotte Rambonnet, Lianne Koets, Natasha Zulaikha, and Jozsef Geml</named-content>; individualCount: <named-content xmlns:xlink="http://www.w3.org/1999/xlink" content-type="dwc:individualCount" xlink:type="simple">1</named-content>; sex: <named-content xmlns:xlink="http://www.w3.org/1999/xlink" content-type="dwc:sex" xlink:type="simple">female</named-content>; lifeStage: <named-content xmlns:xlink="http://www.w3.org/1999/xlink" content-type="dwc:lifeStage" xlink:type="simple">adult</named-content>; <bold>Taxon:</bold> scientificName: <named-content xmlns:xlink="http://www.w3.org/1999/xlink" content-type="dwc:scientificName" xlink:type="simple"><tp:taxon-name><tp:taxon-name-part taxon-name-part-type="genus" reg="Opadometa">Opadometa</tp:taxon-name-part> <tp:taxon-name-part taxon-name-part-type="species" reg="sarawakensis">sarawakensis</tp:taxon-name-part></tp:taxon-name> Dzulhelmi &amp; Suriyanti, 2015</named-content>; <bold>Location:</bold> country: <named-content xmlns:xlink="http://www.w3.org/1999/xlink" content-type="dwc:country" xlink:type="simple">Malaysia</named-content>; stateProvince: <named-content xmlns:xlink="http://www.w3.org/1999/xlink" content-type="dwc:stateProvince" xlink:type="simple">Sabah</named-content>; locality: <named-content xmlns:xlink="http://www.w3.org/1999/xlink" content-type="dwc:locality" xlink:type="simple">Danau Girang Field Centre trails</named-content>; verbatimElevation: <named-content xmlns:xlink="http://www.w3.org/1999/xlink" content-type="dwc:verbatimElevation" xlink:type="simple">23 m</named-content>; decimalLatitude: <named-content xmlns:xlink="http://www.w3.org/1999/xlink" content-type="dwc:decimalLatitude" xlink:type="simple">5.40999</named-content>; decimalLongitude: <named-content xmlns:xlink="http://www.w3.org/1999/xlink" content-type="dwc:decimalLongitude" xlink:type="simple">118.04204</named-content>; <bold>Event:</bold> eventDate: <named-content xmlns:xlink="http://www.w3.org/1999/xlink" content-type="dwc:eventDate" xlink:type="simple">2018-02-24</named-content>; <bold>Record Level:</bold> institutionID: <named-content xmlns:xlink="http://www.w3.org/1999/xlink" content-type="dwc:institutionID" xlink:type="simple">Universiti Malaysia Sabah</named-content>; collectionID: <named-content xmlns:xlink="http://www.w3.org/1999/xlink" content-type="dwc:collectionID" xlink:type="simple">Institute for Tropical Biology and Conservation, Borneensis</named-content>; institutionCode: <named-content xmlns:xlink="http://www.w3.org/1999/xlink" content-type="dwc:institutionCode" xlink:type="simple">UMS</named-content>; collectionCode: <named-content xmlns:xlink="http://www.w3.org/1999/xlink" content-type="dwc:collectionCode" xlink:type="simple">BORN</named-content>; basisOfRecord: <named-content xmlns:xlink="http://www.w3.org/1999/xlink" content-type="dwc:basisOfRecord" xlink:type="simple">PreservedSpecimen</named-content></p></list-item><list-item><p><bold>Type status:</bold> <named-content xmlns:xlink="http://www.w3.org/1999/xlink" content-type="dwc:typeStatus" xlink:type="simple">Other material</named-content>. <bold>Occurrence:</bold> catalogNumber: <named-content xmlns:xlink="http://www.w3.org/1999/xlink" content-type="dwc:catalogNumber" xlink:type="simple">DGFCW2018022611</named-content>; recordedBy: <named-content xmlns:xlink="http://www.w3.org/1999/xlink" content-type="dwc:recordedBy" xlink:type="simple">Jeremy Miller and Christian Freund</named-content>; individualCount: <named-content xmlns:xlink="http://www.w3.org/1999/xlink" content-type="dwc:individualCount" xlink:type="simple">1</named-content>; sex: <named-content xmlns:xlink="http://www.w3.org/1999/xlink" content-type="dwc:sex" xlink:type="simple">female</named-content>; lifeStage: <named-content xmlns:xlink="http://www.w3.org/1999/xlink" content-type="dwc:lifeStage" xlink:type="simple">adult</named-content>; <bold>Taxon:</bold> scientificName: <named-content xmlns:xlink="http://www.w3.org/1999/xlink" content-type="dwc:scientificName" xlink:type="simple"><tp:taxon-name><tp:taxon-name-part taxon-name-part-type="genus" reg="Opadometa">Opadometa</tp:taxon-name-part> <tp:taxon-name-part taxon-name-part-type="species" reg="sarawakensis">sarawakensis</tp:taxon-name-part></tp:taxon-name> Dzulhelmi &amp; Suriyanti, 2015</named-content>; <bold>Location:</bold> country: <named-content xmlns:xlink="http://www.w3.org/1999/xlink" content-type="dwc:country" xlink:type="simple">Malaysia</named-content>; stateProvince: <named-content xmlns:xlink="http://www.w3.org/1999/xlink" content-type="dwc:stateProvince" xlink:type="simple">Sabah</named-content>; locality: <named-content xmlns:xlink="http://www.w3.org/1999/xlink" content-type="dwc:locality" xlink:type="simple">Danau Girang Field Centre trails</named-content>; verbatimElevation: <named-content xmlns:xlink="http://www.w3.org/1999/xlink" content-type="dwc:verbatimElevation" xlink:type="simple">22 m</named-content>; decimalLatitude: <named-content xmlns:xlink="http://www.w3.org/1999/xlink" content-type="dwc:decimalLatitude" xlink:type="simple">5.41623</named-content>; decimalLongitude: <named-content xmlns:xlink="http://www.w3.org/1999/xlink" content-type="dwc:decimalLongitude" xlink:type="simple">118.04273</named-content>; <bold>Event:</bold> eventDate: <named-content xmlns:xlink="http://www.w3.org/1999/xlink" content-type="dwc:eventDate" xlink:type="simple">2018-02-26</named-content>; <bold>Record Level:</bold> institutionID: <named-content xmlns:xlink="http://www.w3.org/1999/xlink" content-type="dwc:institutionID" xlink:type="simple">Universiti Malaysia Sabah</named-content>; collectionID: <named-content xmlns:xlink="http://www.w3.org/1999/xlink" content-type="dwc:collectionID" xlink:type="simple">Institute for Tropical Biology and Conservation, Borneensis</named-content>; institutionCode: <named-content xmlns:xlink="http://www.w3.org/1999/xlink" content-type="dwc:institutionCode" xlink:type="simple">UMS</named-content>; collectionCode: <named-content xmlns:xlink="http://www.w3.org/1999/xlink" content-type="dwc:collectionCode" xlink:type="simple">BORN</named-content>; basisOfRecord: <named-content xmlns:xlink="http://www.w3.org/1999/xlink" content-type="dwc:basisOfRecord" xlink:type="simple">PreservedSpecimen</named-content></p></list-item></list></tp:treatment-sec><tp:treatment-sec sec-type="Description"><title>Description</title><p>Male: from Sabah, Malaysia (DGFCW2018022300). Prosoma uniform orange. Eight eyes in two rows, with the medians closer together than to the laterals; posterior median eyes oriented slightly toward the front; lateral eyes touching. Sternum dusky orange, darker posteriorly. Chelicerae orange, enlarged, diverging distally, armed in front and basolaterally with strong macrosetae; macrosetae absent from frontal-basal region (Fig. <xref ref-type="fig" rid="F4190799">3</xref>); with 2 promarginal and 2 smaller retromarginal teeth. Legs without macrosetae; femur of legs I and IV orange, distal segments darker; legs II and III overall dark (Fig. <xref ref-type="fig" rid="F4190944">4</xref><xref ref-type="fig" rid="F4190949">a</xref>); femur IV with row of very long prolateral trichobothria along entire length (Fig. <xref ref-type="fig" rid="F4190799">3</xref><xref ref-type="fig" rid="F4190824">a</xref>, <xref ref-type="fig" rid="F4190825">b</xref>).</p><p>Abdomen gray dorsally with silvery patches and an anteriodorsal dark spot, black posteriorly and ventrally with two posteriolateral and one ventral orange spot, with a small anteriolateral black spot and a larger posteriolateral black spot, which joins with the black ventral marking.</p><p>Palpal trochanter, femur, and tibia very long (Fig. <xref ref-type="fig" rid="F4190799">3</xref><xref ref-type="fig" rid="F4190826">c</xref>). Cymbial basal process projects posteriorly, tip curved retrolaterally. Paracymbiuim (P) thick basally with curved distal projection. Tegulum (T) somewhat bulbous. Conductor (C) envelops embolus, thick basally, tapering through spiral path, with basal secondary apophysis (CSA) (Fig. <xref ref-type="fig" rid="F4205704">5</xref>).</p><p>Female: For description and diagnosis of female, see <xref ref-type="bibr" rid="B4189307">Dzulhelmi et al. (2015)</xref> (also available on Plazi’s treatmentBank <ext-link xmlns:xlink="http://www.w3.org/1999/xlink" ext-link-type="uri" xlink:href="http://tb.plazi.org/GgServer/html/545987E2870D602D6AB5FC84B5DBFE6D" xlink:type="simple">here</ext-link>). Our observations of females from DGFC largely agree with the description in <xref ref-type="bibr" rid="B4189307">Dzulhelmi et al. (2015)</xref> (Figs <xref ref-type="fig" rid="F4190944">4</xref><xref ref-type="fig" rid="F4190950">b</xref>, <xref ref-type="fig" rid="F4190931">6</xref>, <xref ref-type="fig" rid="F4197036">7</xref>). We would only add that we observed a light distal brush on tibia II in addition to the heavy brushes found on tibiae I and IV (Figs <xref ref-type="fig" rid="F4190944">4</xref><xref ref-type="fig" rid="F4190950">b</xref>, <xref ref-type="fig" rid="F4190931">6</xref>).</p><sec sec-type="Measurements"><title>Measurements</title><p>Male (DGFCW2018022300): Total length 2.8; carapace length 1.4, width 0.9; abdomen length 1.4, width 0.9, height 0.9.</p><p>Female (DGFCW2018022300): Total length 6.2; carapace length 3.6, width 2.4; abdomen length 5.0, width 2.8, height 2.7.</p><p>Female (DGFCW2018022402): Total length 8.1; carapace length 3.4, width 2.7; abdomen length 7.6, width 4.2, height 4.2.</p><p>Female (DGFCW2018022611): Total length 5.0; carapace length 3.5, width 2.1; abdomen length 4.4, width 2.6, height 2.6.</p></sec></tp:treatment-sec><tp:treatment-sec sec-type="Diagnosis"><title>Diagnosis</title><p>Cymbial basal process (CBP) of male palp projects initially posteriorly (Fig. <xref ref-type="fig" rid="F4205704">5</xref><xref ref-type="fig" rid="F4205711">c</xref>), distinguishing it from males illustrated from New Guinea and New Hebrides (presumably true <italic><tp:taxon-name><tp:taxon-name-part taxon-name-part-type="genus" reg="Opadometa">O.</tp:taxon-name-part> <tp:taxon-name-part taxon-name-part-type="species" reg="grata">grata</tp:taxon-name-part></tp:taxon-name>; Fig. <xref ref-type="fig" rid="F4191217">1</xref></italic>a, b, c, d, g) in which the CBP extends almost retrolaterally from the cymbium before curving distally; distinguished from males illustrated from further West in Southeast Asia (presumably true <italic><tp:taxon-name><tp:taxon-name-part taxon-name-part-type="genus" reg="Opadometa">O.</tp:taxon-name-part> <tp:taxon-name-part taxon-name-part-type="species" reg="fastigata">fastigata</tp:taxon-name-part></tp:taxon-name></italic>) by the length of the CBP, which is shorter and more gradually curved in <italic><tp:taxon-name><tp:taxon-name-part taxon-name-part-type="genus" reg="Opadometa">O.</tp:taxon-name-part> <tp:taxon-name-part taxon-name-part-type="species" reg="sarawakensis">sarawakensis</tp:taxon-name-part></tp:taxon-name></italic> (Fig. <xref ref-type="fig" rid="F4205704">5</xref><xref ref-type="fig" rid="F4205711">c</xref>) than in <italic><tp:taxon-name><tp:taxon-name-part taxon-name-part-type="genus" reg="Opadometa">O.</tp:taxon-name-part> <tp:taxon-name-part taxon-name-part-type="species" reg="fastigata">fastigata</tp:taxon-name-part></tp:taxon-name></italic> (Fig. <xref ref-type="fig" rid="F4191217">1</xref>e, f, h). <italic><tp:taxon-name><tp:taxon-name-part taxon-name-part-type="genus" reg="Opadometa">Opadometa</tp:taxon-name-part></tp:taxon-name></italic> males further distinguished by the base of the chelicerae, which project forward with large distally oriented macrosetae in <italic><tp:taxon-name><tp:taxon-name-part taxon-name-part-type="genus" reg="Opadometa">O.</tp:taxon-name-part> <tp:taxon-name-part taxon-name-part-type="species" reg="fastigata">fastigata</tp:taxon-name-part></tp:taxon-name></italic> (Fig. <xref ref-type="fig" rid="F4191217">1</xref>j, k); absent in the male of <italic><tp:taxon-name><tp:taxon-name-part taxon-name-part-type="genus" reg="Opadometa">O.</tp:taxon-name-part> <tp:taxon-name-part taxon-name-part-type="species" reg="sarawakensis">sarawakensis</tp:taxon-name-part></tp:taxon-name></italic> (Fig. <xref ref-type="fig" rid="F4190799">3</xref><xref ref-type="fig" rid="F4190826">c</xref>, <xref ref-type="fig" rid="F4190827">d</xref>), which is naked at the base of the chelicerae, and also apparently absent in <italic><tp:taxon-name><tp:taxon-name-part taxon-name-part-type="genus" reg="Opadometa">O.</tp:taxon-name-part> <tp:taxon-name-part taxon-name-part-type="species" reg="grata">grata</tp:taxon-name-part></tp:taxon-name></italic>, although the lateral view of male <italic><tp:taxon-name><tp:taxon-name-part taxon-name-part-type="genus" reg="Opadometa">Opadometa</tp:taxon-name-part></tp:taxon-name></italic> from New Guinea and points East has never been illustrated (but see Fig. <xref ref-type="fig" rid="F4191217">1</xref>i). The male chelicerae of <italic><tp:taxon-name><tp:taxon-name-part taxon-name-part-type="genus" reg="Opadometa">O.</tp:taxon-name-part> <tp:taxon-name-part taxon-name-part-type="species" reg="sarawakensis">sarawakensis</tp:taxon-name-part></tp:taxon-name></italic> (Fig. <xref ref-type="fig" rid="F4190799">3</xref><xref ref-type="fig" rid="F4190827">d</xref>) and <italic><tp:taxon-name><tp:taxon-name-part taxon-name-part-type="genus" reg="Opadometa">O.</tp:taxon-name-part> <tp:taxon-name-part taxon-name-part-type="species" reg="grata">grata</tp:taxon-name-part></tp:taxon-name></italic> (Fig. <xref ref-type="fig" rid="F4191217">1</xref>i) are divergent distally, not divergent in <italic><tp:taxon-name><tp:taxon-name-part taxon-name-part-type="genus" reg="Opadometa">O.</tp:taxon-name-part> <tp:taxon-name-part taxon-name-part-type="species" reg="fastigata">fastigata</tp:taxon-name-part></tp:taxon-name></italic>. Males of <italic><tp:taxon-name><tp:taxon-name-part taxon-name-part-type="genus" reg="Opadometa">O.</tp:taxon-name-part> <tp:taxon-name-part taxon-name-part-type="species" reg="sarawakensis">sarawakensis</tp:taxon-name-part></tp:taxon-name></italic> may be further distinguished from those of <italic><tp:taxon-name><tp:taxon-name-part taxon-name-part-type="genus" reg="Opadometa">O.</tp:taxon-name-part> <tp:taxon-name-part taxon-name-part-type="species" reg="fastigata">fastigata</tp:taxon-name-part></tp:taxon-name></italic> by the orientation of the posterior median eyes (Fig. <xref ref-type="fig" rid="F4190799">3</xref><xref ref-type="fig" rid="F4190826">c</xref>), which are set further back in <italic><tp:taxon-name><tp:taxon-name-part taxon-name-part-type="genus" reg="Opadometa">O.</tp:taxon-name-part> <tp:taxon-name-part taxon-name-part-type="species" reg="fastigata">fastigata</tp:taxon-name-part></tp:taxon-name></italic> and are oriented slightly posteriorly in lateral view (Fig. <xref ref-type="fig" rid="F4191217">1</xref>k). The secondary conductor apophysis (SCA) in <italic><tp:taxon-name><tp:taxon-name-part taxon-name-part-type="genus" reg="Opadometa">O.</tp:taxon-name-part> <tp:taxon-name-part taxon-name-part-type="species" reg="sarawakensis">sarawakensis</tp:taxon-name-part></tp:taxon-name></italic> (Fig. <xref ref-type="fig" rid="F4205704">5</xref><xref ref-type="fig" rid="F4205709">a</xref>, <xref ref-type="fig" rid="F4205710">b</xref>, <xref ref-type="fig" rid="F4205712">d</xref>) appears to be shorter than in either <italic><tp:taxon-name><tp:taxon-name-part taxon-name-part-type="genus" reg="Opadometa">O.</tp:taxon-name-part> <tp:taxon-name-part taxon-name-part-type="species" reg="grata">grata</tp:taxon-name-part></tp:taxon-name></italic> (Fig. <xref ref-type="fig" rid="F4191217">1</xref>b, c, g) or <italic><tp:taxon-name><tp:taxon-name-part taxon-name-part-type="genus" reg="Opadometa">O.</tp:taxon-name-part> <tp:taxon-name-part taxon-name-part-type="species" reg="fastigata">fastigata</tp:taxon-name-part></tp:taxon-name></italic> (Fig. <xref ref-type="fig" rid="F4191217">1</xref>e, h). At 2.8, the total length of the male of <italic><tp:taxon-name><tp:taxon-name-part taxon-name-part-type="genus" reg="Opadometa">O.</tp:taxon-name-part> <tp:taxon-name-part taxon-name-part-type="species" reg="sarawakensis">sarawakensis</tp:taxon-name-part></tp:taxon-name></italic> appears to be intermediate between <italic><tp:taxon-name><tp:taxon-name-part taxon-name-part-type="genus" reg="Opadometa">O.</tp:taxon-name-part> <tp:taxon-name-part taxon-name-part-type="species" reg="fastigata">fastigata</tp:taxon-name-part></tp:taxon-name></italic> (1.86-2.06; <xref ref-type="bibr" rid="B4189674">Ono 2011</xref>) and <italic><tp:taxon-name><tp:taxon-name-part taxon-name-part-type="genus" reg="Opadometa">O.</tp:taxon-name-part> <tp:taxon-name-part taxon-name-part-type="species" reg="grata">grata</tp:taxon-name-part></tp:taxon-name></italic> (3.2-3.5; <xref ref-type="bibr" rid="B4191238">Kulczyński 1911</xref>, <xref ref-type="bibr" rid="B4191272">Chrysanthus 1963</xref>).</p></tp:treatment-sec><tp:treatment-sec sec-type="Distribution"><title>Distribution</title><p><italic><tp:taxon-name><tp:taxon-name-part taxon-name-part-type="genus" reg="Opadometa">Opadometa</tp:taxon-name-part> <tp:taxon-name-part taxon-name-part-type="species" reg="sarawakensis">sarawakensis</tp:taxon-name-part></tp:taxon-name></italic> is known from lowland dipterocarp forest in Bako National Park, Sarawak and Maliau Basin, Sabah, Malaysia (<xref ref-type="bibr" rid="B4189307">Dzulhelmi et al. 2015</xref>), Danau Girang Field Centre, Sabah, Malaysia, and wooded areas and disturbed forest in Brunei (<xref ref-type="bibr" rid="B4189564">Koh and Ming 2014</xref>).</p></tp:treatment-sec><tp:treatment-sec sec-type="Ecology"><title>Ecology</title><p>Trails around the Danau Girang Field Center were surveyed for <italic><tp:taxon-name><tp:taxon-name-part taxon-name-part-type="genus" reg="Opadometa">Opadometa</tp:taxon-name-part></tp:taxon-name></italic> and other medium to large orb weaving spiders during day and night searches. <italic><tp:taxon-name><tp:taxon-name-part taxon-name-part-type="genus" reg="Opadometa">Opadometa</tp:taxon-name-part> <tp:taxon-name-part taxon-name-part-type="species" reg="sarawakensis">sarawakensis</tp:taxon-name-part></tp:taxon-name></italic> was the largest orb-weaver encountered after <italic><tp:taxon-name><tp:taxon-name-part taxon-name-part-type="genus" reg="Nephila">Nephila</tp:taxon-name-part></tp:taxon-name></italic> (2 juveniles in the 10-12 mm size range; no adult <italic><tp:taxon-name><tp:taxon-name-part taxon-name-part-type="genus" reg="Nephila">Nephila</tp:taxon-name-part></tp:taxon-name></italic> were encountered during the survey, although they have been seen at other times); no other <italic><tp:taxon-name><tp:taxon-name-part taxon-name-part-type="genus" reg="Opadometa">Opadometa</tp:taxon-name-part></tp:taxon-name></italic> species were encountered. <italic><tp:taxon-name><tp:taxon-name-part taxon-name-part-type="genus" reg="Opadometa">Opadometa</tp:taxon-name-part> <tp:taxon-name-part taxon-name-part-type="species" reg="sarawakensis">sarawakensis</tp:taxon-name-part></tp:taxon-name></italic> build open-hub webs with an inflection point so that the top half is more steeply inclined than the bottom half. The specific angles were quite different between the two webs measured (Fig. <xref ref-type="fig" rid="F4190955">8</xref>, Table <xref ref-type="table" rid="T4206116">1</xref>). Webs are moderately open with relatively few radii and spirals, especially compared to the dense webs of <italic><tp:taxon-name><tp:taxon-name-part taxon-name-part-type="genus" reg="Nephila">Nephila</tp:taxon-name-part></tp:taxon-name></italic>. All <italic><tp:taxon-name><tp:taxon-name-part taxon-name-part-type="genus" reg="Opadometa">Opadometa</tp:taxon-name-part></tp:taxon-name></italic> we encountered were found during the day with spiders either at the hub or web margin; night searches failed to discover any additional <italic><tp:taxon-name><tp:taxon-name-part taxon-name-part-type="genus" reg="Opadometa">Opadometa</tp:taxon-name-part></tp:taxon-name></italic>. Despite dedicated searches over the few days and nights available, <italic><tp:taxon-name><tp:taxon-name-part taxon-name-part-type="genus" reg="Opadometa">Opadometa</tp:taxon-name-part></tp:taxon-name></italic> seem to be quite rare in the forest of Danau Girang in February 2018. The Danau Girang Field Center is located within the Lower Kinabatangan Wildlife Sanctuary, a narrow network of lowland riparian and riverine forest patches and corridors along the Kinabatangan River, surrounded by oil palm plantations.</p></tp:treatment-sec><tp:treatment-sec sec-type="Sexual size dimorphism"><title>Sexual size dimorphism</title><p>Sexual size dimorphism in <italic><tp:taxon-name><tp:taxon-name-part taxon-name-part-type="genus" reg="Opadometa">Opadometa</tp:taxon-name-part></tp:taxon-name></italic> is extreme. The male-female pair found together (DGFCW2018022300) have a female/male size ratio of 2.2, meaning the female is more than twice the total length of the male.</p></tp:treatment-sec><tp:treatment-sec><!--Section generated to contain objects referenced in tp:taxon-treatment.--><fig-group id="F4190799" position="float" orientation="portrait"><caption><p>Male <italic><tp:taxon-name><tp:taxon-name-part taxon-name-part-type="genus" reg="Opadometa">Opadometa</tp:taxon-name-part> <tp:taxon-name-part taxon-name-part-type="species" reg="sarawakensis">sarawakensis</tp:taxon-name-part></tp:taxon-name></italic> Dzulhelmi &amp; Suriyanti, 2015 (DGFCW2018022300), somatic morphology.</p></caption><fig id="F4190824" position="float" orientation="portrait"><object-id xmlns:xlink="http://www.w3.org/1999/xlink" xlink:type="simple">10.3897/BDJ.6.e24777.figure3a</object-id><label>Figure 3a.</label><caption><p>Dorsal view. Scale bar 1 mm.</p></caption><graphic xmlns:xlink="http://www.w3.org/1999/xlink" xlink:href="bdj-06-e24777-g003_a.png" xlink:type="simple" position="float" orientation="portrait" id="oo_188527.png"/></fig><fig id="F4190825" position="float" orientation="portrait"><object-id xmlns:xlink="http://www.w3.org/1999/xlink" xlink:type="simple">10.3897/BDJ.6.e24777.figure3b</object-id><label>Figure 3b.</label><caption><p>Ventral view. Scale bar 1 mm.</p></caption><graphic xmlns:xlink="http://www.w3.org/1999/xlink" xlink:href="bdj-06-e24777-g003_b.png" xlink:type="simple" position="float" orientation="portrait" id="oo_188534.png"/></fig><fig id="F4190826" position="float" orientation="portrait"><object-id xmlns:xlink="http://www.w3.org/1999/xlink" xlink:type="simple">10.3897/BDJ.6.e24777.figure3c</object-id><label>Figure 3c.</label><caption><p>Left lateral view. Scale bar 1 mm.</p></caption><graphic xmlns:xlink="http://www.w3.org/1999/xlink" xlink:href="bdj-06-e24777-g003_c.png" xlink:type="simple" position="float" orientation="portrait" id="oo_188531.png"/></fig><fig id="F4190827" position="float" orientation="portrait"><object-id xmlns:xlink="http://www.w3.org/1999/xlink" xlink:type="simple">10.3897/BDJ.6.e24777.figure3d</object-id><label>Figure 3d.</label><caption><p>Frontal view. Scale bar 1 mm.</p></caption><graphic xmlns:xlink="http://www.w3.org/1999/xlink" xlink:href="bdj-06-e24777-g003_d.png" xlink:type="simple" position="float" orientation="portrait" id="oo_188535.png"/></fig></fig-group><fig-group id="F4190944" position="float" orientation="portrait"><caption><p><italic><tp:taxon-name><tp:taxon-name-part taxon-name-part-type="genus" reg="Opadometa">Opadometa</tp:taxon-name-part> <tp:taxon-name-part taxon-name-part-type="species" reg="sarawakensis">sarawakensis</tp:taxon-name-part></tp:taxon-name></italic> Dzulhelmi &amp; Suriyanti, 2015, left legs, prolateral view.</p></caption><fig id="F4190949" position="float" orientation="portrait"><object-id xmlns:xlink="http://www.w3.org/1999/xlink" xlink:type="simple">10.3897/BDJ.6.e24777.figure4a</object-id><label>Figure 4a.</label><caption><p>Left legs of male (DGFCW2018022300), arranged top to bottom I-II-III-IV. Leg II broken, missing metatarsus and tarsus.</p></caption><graphic xmlns:xlink="http://www.w3.org/1999/xlink" xlink:href="bdj-06-e24777-g004_a.png" xlink:type="simple" position="float" orientation="portrait" id="oo_188555.png"/></fig><fig id="F4190950" position="float" orientation="portrait"><object-id xmlns:xlink="http://www.w3.org/1999/xlink" xlink:type="simple">10.3897/BDJ.6.e24777.figure4b</object-id><label>Figure 4b.</label><caption><p>Left legs of female (DGFCW2018022402), arranged top to bottom I-II-III-IV. Note large tufts of setae on distal part of tibiae I and IV, and more diminutive tuft on tibia II.</p></caption><graphic xmlns:xlink="http://www.w3.org/1999/xlink" xlink:href="bdj-06-e24777-g004_b.png" xlink:type="simple" position="float" orientation="portrait" id="oo_188556.png"/></fig></fig-group><fig id="F4190949" position="float" orientation="portrait"><object-id xmlns:xlink="http://www.w3.org/1999/xlink" xlink:type="simple">10.3897/BDJ.6.e24777.figure4a</object-id><label>Figure 4a.</label><caption><p>Left legs of male (DGFCW2018022300), arranged top to bottom I-II-III-IV. Leg II broken, missing metatarsus and tarsus.</p></caption><graphic xmlns:xlink="http://www.w3.org/1999/xlink" xlink:href="bdj-06-e24777-g004_a.png" xlink:type="simple" position="float" orientation="portrait" id="oo_188555.png"/></fig><fig id="F4190824" position="float" orientation="portrait"><object-id xmlns:xlink="http://www.w3.org/1999/xlink" xlink:type="simple">10.3897/BDJ.6.e24777.figure3a</object-id><label>Figure 3a.</label><caption><p>Dorsal view. Scale bar 1 mm.</p></caption><graphic xmlns:xlink="http://www.w3.org/1999/xlink" xlink:href="bdj-06-e24777-g003_a.png" xlink:type="simple" position="float" orientation="portrait" id="oo_188527.png"/></fig><fig id="F4190825" position="float" orientation="portrait"><object-id xmlns:xlink="http://www.w3.org/1999/xlink" xlink:type="simple">10.3897/BDJ.6.e24777.figure3b</object-id><label>Figure 3b.</label><caption><p>Ventral view. Scale bar 1 mm.</p></caption><graphic xmlns:xlink="http://www.w3.org/1999/xlink" xlink:href="bdj-06-e24777-g003_b.png" xlink:type="simple" position="float" orientation="portrait" id="oo_188534.png"/></fig><fig id="F4190826" position="float" orientation="portrait"><object-id xmlns:xlink="http://www.w3.org/1999/xlink" xlink:type="simple">10.3897/BDJ.6.e24777.figure3c</object-id><label>Figure 3c.</label><caption><p>Left lateral view. Scale bar 1 mm.</p></caption><graphic xmlns:xlink="http://www.w3.org/1999/xlink" xlink:href="bdj-06-e24777-g003_c.png" xlink:type="simple" position="float" orientation="portrait" id="oo_188531.png"/></fig><fig-group id="F4205704" position="float" orientation="portrait"><caption><p>Male <italic><tp:taxon-name><tp:taxon-name-part taxon-name-part-type="genus" reg="Opadometa">Opadometa</tp:taxon-name-part> <tp:taxon-name-part taxon-name-part-type="species" reg="sarawakensis">sarawakensis</tp:taxon-name-part></tp:taxon-name></italic> Dzulhelmi &amp; Suriyanti, 2015 (DGFCW2018022300), illustrations of the palpus.</p></caption><fig id="F4205709" position="float" orientation="portrait"><object-id xmlns:xlink="http://www.w3.org/1999/xlink" xlink:type="simple">10.3897/BDJ.6.e24777.figure5a</object-id><label>Figure 5a.</label><caption><p>Prolateral view. C, conductor; CB, cymbium; CBP, cymbial basal apophysis; CSA, conductor secondary apophysis; E, embolus; ST, subtegulum; T, tegulum.</p></caption><graphic xmlns:xlink="http://www.w3.org/1999/xlink" xlink:href="bdj-06-e24777-g005_a.png" xlink:type="simple" position="float" orientation="portrait" id="oo_188711.png"/></fig><fig id="F4205710" position="float" orientation="portrait"><object-id xmlns:xlink="http://www.w3.org/1999/xlink" xlink:type="simple">10.3897/BDJ.6.e24777.figure5b</object-id><label>Figure 5b.</label><caption><p>Retrolateral view. C, conductor; CB, cymbium; CBP, cymbial basal apophysis; CSA, conductor secondary apophysis; E, embolus; P, paracymbium; ST, subtegulum; T, tegulum.</p></caption><graphic xmlns:xlink="http://www.w3.org/1999/xlink" xlink:href="bdj-06-e24777-g005_b.png" xlink:type="simple" position="float" orientation="portrait" id="oo_193281.png"/></fig><fig id="F4205711" position="float" orientation="portrait"><object-id xmlns:xlink="http://www.w3.org/1999/xlink" xlink:type="simple">10.3897/BDJ.6.e24777.figure5c</object-id><label>Figure 5c.</label><caption><p>Dorsal view. C, conductor; CB, cymbium; CBP, cymbial basal apophysis; P, paracymbium.</p></caption><graphic xmlns:xlink="http://www.w3.org/1999/xlink" xlink:href="bdj-06-e24777-g005_c.png" xlink:type="simple" position="float" orientation="portrait" id="oo_188924.png"/></fig><fig id="F4205712" position="float" orientation="portrait"><object-id xmlns:xlink="http://www.w3.org/1999/xlink" xlink:type="simple">10.3897/BDJ.6.e24777.figure5d</object-id><label>Figure 5d.</label><caption><p>Ventral view. C, conductor; CSA, conductor secondary apophysis; P, paracymbium; ST, subtegulum; T, tegulum.</p></caption><graphic xmlns:xlink="http://www.w3.org/1999/xlink" xlink:href="bdj-06-e24777-g005_d.png" xlink:type="simple" position="float" orientation="portrait" id="oo_188714.png"/></fig></fig-group><fig id="F4190950" position="float" orientation="portrait"><object-id xmlns:xlink="http://www.w3.org/1999/xlink" xlink:type="simple">10.3897/BDJ.6.e24777.figure4b</object-id><label>Figure 4b.</label><caption><p>Left legs of female (DGFCW2018022402), arranged top to bottom I-II-III-IV. Note large tufts of setae on distal part of tibiae I and IV, and more diminutive tuft on tibia II.</p></caption><graphic xmlns:xlink="http://www.w3.org/1999/xlink" xlink:href="bdj-06-e24777-g004_b.png" xlink:type="simple" position="float" orientation="portrait" id="oo_188556.png"/></fig><fig-group id="F4190931" position="float" orientation="portrait"><caption><p>Female <italic><tp:taxon-name><tp:taxon-name-part taxon-name-part-type="genus" reg="Opadometa">Opadometa</tp:taxon-name-part> <tp:taxon-name-part taxon-name-part-type="species" reg="sarawakensis">sarawakensis</tp:taxon-name-part></tp:taxon-name></italic> Dzulhelmi &amp; Suriyanti, 2015 (DGFCW2018022402), somatic morphology.</p></caption><fig id="F4190936" position="float" orientation="portrait"><object-id xmlns:xlink="http://www.w3.org/1999/xlink" xlink:type="simple">10.3897/BDJ.6.e24777.figure6a</object-id><label>Figure 6a.</label><caption><p>Female, dorsal view. Scale bar 2 mm.</p></caption><graphic xmlns:xlink="http://www.w3.org/1999/xlink" xlink:href="bdj-06-e24777-g006_a.png" xlink:type="simple" position="float" orientation="portrait" id="oo_188716.png"/></fig><fig id="F4190937" position="float" orientation="portrait"><object-id xmlns:xlink="http://www.w3.org/1999/xlink" xlink:type="simple">10.3897/BDJ.6.e24777.figure6b</object-id><label>Figure 6b.</label><caption><p>Female, ventral view. Scale bar 2 mm.</p></caption><graphic xmlns:xlink="http://www.w3.org/1999/xlink" xlink:href="bdj-06-e24777-g006_b.png" xlink:type="simple" position="float" orientation="portrait" id="oo_188717.png"/></fig><fig id="F4190938" position="float" orientation="portrait"><object-id xmlns:xlink="http://www.w3.org/1999/xlink" xlink:type="simple">10.3897/BDJ.6.e24777.figure6c</object-id><label>Figure 6c.</label><caption><p>Female, lateral view, with male (DGFCW2018022300) to show sexual size dimorphism. Scale bar 2 mm.</p></caption><graphic xmlns:xlink="http://www.w3.org/1999/xlink" xlink:href="bdj-06-e24777-g006_c.png" xlink:type="simple" position="float" orientation="portrait" id="oo_188548.png"/></fig><fig id="F4190939" position="float" orientation="portrait"><object-id xmlns:xlink="http://www.w3.org/1999/xlink" xlink:type="simple">10.3897/BDJ.6.e24777.figure6d</object-id><label>Figure 6d.</label><caption><p>Epigynum, ventral view.</p></caption><graphic xmlns:xlink="http://www.w3.org/1999/xlink" xlink:href="bdj-06-e24777-g006_d.png" xlink:type="simple" position="float" orientation="portrait" id="oo_188550.png"/></fig></fig-group><fig id="F4197036" position="float" orientation="portrait"><object-id xmlns:xlink="http://www.w3.org/1999/xlink" xlink:type="simple">10.3897/BDJ.6.e24777.figure7</object-id><label>Figure 7.</label><caption><p>Female <italic><tp:taxon-name><tp:taxon-name-part taxon-name-part-type="genus" reg="Opadometa">Opadometa</tp:taxon-name-part> <tp:taxon-name-part taxon-name-part-type="species" reg="sarawakensis">sarawakensis</tp:taxon-name-part></tp:taxon-name></italic> Dzulhelmi &amp; Suriyanti, 2015 (DGFCW2018022402), live habitus.</p></caption><graphic xmlns:xlink="http://www.w3.org/1999/xlink" xlink:href="bdj-06-e24777-g007.jpg" position="float" id="oo_188605.jpg" orientation="portrait" xlink:type="simple"/></fig><fig id="F4205711" position="float" orientation="portrait"><object-id xmlns:xlink="http://www.w3.org/1999/xlink" xlink:type="simple">10.3897/BDJ.6.e24777.figure5c</object-id><label>Figure 5c.</label><caption><p>Dorsal view. C, conductor; CB, cymbium; CBP, cymbial basal apophysis; P, paracymbium.</p></caption><graphic xmlns:xlink="http://www.w3.org/1999/xlink" xlink:href="bdj-06-e24777-g005_c.png" xlink:type="simple" position="float" orientation="portrait" id="oo_188924.png"/></fig><fig id="F4191217" position="float" orientation="portrait"><object-id xmlns:xlink="http://www.w3.org/1999/xlink" xlink:type="simple">10.3897/BDJ.6.e24777.figure1</object-id><label>Figure 1.</label><caption><p>Selected images from the legacy taxonomic literature depicting the male of purported <italic><tp:taxon-name><tp:taxon-name-part taxon-name-part-type="genus" reg="Opadometa">Opadometa</tp:taxon-name-part> <tp:taxon-name-part taxon-name-part-type="species" reg="grata">grata</tp:taxon-name-part></tp:taxon-name></italic> (according to the current <xref ref-type="bibr" rid="B4191229">World Spider Catalog 2018</xref>) with notation of geographic location. <bold>a-h</bold>: pedipalp with attention to the cymbial basal apophysis (CBP, see <xref ref-type="bibr" rid="B4189582">Kuntner et al. 2008</xref>). <bold>i-k</bold>, male prosoma with attention to the chelicerae.</p><p><bold>a</bold>: <xref ref-type="bibr" rid="B4191238">Kulczyński 1911</xref>: plate 19, fig. 31 from New Guinea.</p><p><bold>b</bold>: <xref ref-type="bibr" rid="B4191262">Berland 1938</xref>: fig. 117 (reversed), from New Hebredes.</p><p><bold>c</bold>: <xref ref-type="bibr" rid="B4189612">Archer 1951</xref>: fig. 13 (reversed), location unspecified (New Guinea?).</p><p><bold>d</bold>: <xref ref-type="bibr" rid="B4191272">Chrysanthus 1963</xref>: fig 22, New Guinea.</p><p><bold>e</bold>: <xref ref-type="bibr" rid="B4191219">Wang 1991</xref>: fig. 6, China (reproduced as fig. 123C in <xref ref-type="bibr" rid="B4191291">Song et al. 1999</xref>).</p><p><bold>f</bold>: <xref ref-type="bibr" rid="B4191282">Zhu et al. 2003</xref>: fig. 161D, China.</p><p><bold>g</bold>: <xref ref-type="bibr" rid="B4189582">Kuntner et al. 2008</xref>: fig. 18D, New Guinea.</p><p><bold>h</bold>: <xref ref-type="bibr" rid="B4189674">Ono 2011</xref>: fig. 87 (reversed), Japan.</p><p><bold>i</bold>: <xref ref-type="bibr" rid="B4191272">Chrysanthus 1963</xref>: fig 21, New Guinea.</p><p><bold>j</bold>: <xref ref-type="bibr" rid="B4191219">Wang 1991</xref>: fig. 4, China.</p><p><bold>k</bold>: <xref ref-type="bibr" rid="B4189674">Ono 2011</xref>: fig. 83, Japan.</p></caption><graphic xmlns:xlink="http://www.w3.org/1999/xlink" xlink:href="bdj-06-e24777-g001.png" position="float" id="oo_192987.png" orientation="portrait" xlink:type="simple"/></fig><fig id="F4190827" position="float" orientation="portrait"><object-id xmlns:xlink="http://www.w3.org/1999/xlink" xlink:type="simple">10.3897/BDJ.6.e24777.figure3d</object-id><label>Figure 3d.</label><caption><p>Frontal view. Scale bar 1 mm.</p></caption><graphic xmlns:xlink="http://www.w3.org/1999/xlink" xlink:href="bdj-06-e24777-g003_d.png" xlink:type="simple" position="float" orientation="portrait" id="oo_188535.png"/></fig><fig id="F4205709" position="float" orientation="portrait"><object-id xmlns:xlink="http://www.w3.org/1999/xlink" xlink:type="simple">10.3897/BDJ.6.e24777.figure5a</object-id><label>Figure 5a.</label><caption><p>Prolateral view. C, conductor; CB, cymbium; CBP, cymbial basal apophysis; CSA, conductor secondary apophysis; E, embolus; ST, subtegulum; T, tegulum.</p></caption><graphic xmlns:xlink="http://www.w3.org/1999/xlink" xlink:href="bdj-06-e24777-g005_a.png" xlink:type="simple" position="float" orientation="portrait" id="oo_188711.png"/></fig><fig id="F4205710" position="float" orientation="portrait"><object-id xmlns:xlink="http://www.w3.org/1999/xlink" xlink:type="simple">10.3897/BDJ.6.e24777.figure5b</object-id><label>Figure 5b.</label><caption><p>Retrolateral view. C, conductor; CB, cymbium; CBP, cymbial basal apophysis; CSA, conductor secondary apophysis; E, embolus; P, paracymbium; ST, subtegulum; T, tegulum.</p></caption><graphic xmlns:xlink="http://www.w3.org/1999/xlink" xlink:href="bdj-06-e24777-g005_b.png" xlink:type="simple" position="float" orientation="portrait" id="oo_193281.png"/></fig><fig id="F4205712" position="float" orientation="portrait"><object-id xmlns:xlink="http://www.w3.org/1999/xlink" xlink:type="simple">10.3897/BDJ.6.e24777.figure5d</object-id><label>Figure 5d.</label><caption><p>Ventral view. C, conductor; CSA, conductor secondary apophysis; P, paracymbium; ST, subtegulum; T, tegulum.</p></caption><graphic xmlns:xlink="http://www.w3.org/1999/xlink" xlink:href="bdj-06-e24777-g005_d.png" xlink:type="simple" position="float" orientation="portrait" id="oo_188714.png"/></fig><fig-group id="F4190955" position="float" orientation="portrait"><caption><p>Web of <italic><tp:taxon-name><tp:taxon-name-part taxon-name-part-type="genus" reg="Opadometa">Opadometa</tp:taxon-name-part> <tp:taxon-name-part taxon-name-part-type="species" reg="sarawakensis">sarawakensis</tp:taxon-name-part></tp:taxon-name></italic> Dzulhelmi &amp; Suriyanti, 2015 (DGFCW2018022611) in forest of Danau Girang Field Centre, Sabah, Malaysia.</p></caption><fig id="F4190960" position="float" orientation="portrait"><object-id xmlns:xlink="http://www.w3.org/1999/xlink" xlink:type="simple">10.3897/BDJ.6.e24777.figure8a</object-id><label>Figure 8a.</label><caption><p>View from below. Scale bar 10 cm.</p></caption><graphic xmlns:xlink="http://www.w3.org/1999/xlink" xlink:href="bdj-06-e24777-g008_a.png" xlink:type="simple" position="float" orientation="portrait" id="oo_188564.png"/></fig><fig id="F4190961" position="float" orientation="portrait"><object-id xmlns:xlink="http://www.w3.org/1999/xlink" xlink:type="simple">10.3897/BDJ.6.e24777.figure8b</object-id><label>Figure 8b.</label><caption><p>View from side.</p></caption><graphic xmlns:xlink="http://www.w3.org/1999/xlink" xlink:href="bdj-06-e24777-g008_b.png" xlink:type="simple" position="float" orientation="portrait" id="oo_188562.png"/></fig></fig-group><table-wrap id="T4206116" position="float" orientation="portrait"><label>Table 1.</label><caption><p>Characteristics of <italic><tp:taxon-name><tp:taxon-name-part taxon-name-part-type="genus" reg="Opadometa">Opadometa</tp:taxon-name-part> <tp:taxon-name-part taxon-name-part-type="species" reg="sarawakensis">sarawakensis</tp:taxon-name-part></tp:taxon-name></italic> webs and their habitats.</p></caption><table rules="all" border="0" style="width:443px"><tbody><tr><td rowspan="1" colspan="1" style="width: 224px;"/><td rowspan="1" colspan="2" style="width: 501px;">
              <bold>Specimen</bold>
            </td></tr><tr><td rowspan="1" colspan="1" style="width: 224px;">
              <bold>Web and forest characteristics</bold>
            </td><td rowspan="1" colspan="1" style="width: 227px;">DGFCW2018022402</td><td rowspan="1" colspan="1">DGFCW2018022611</td></tr><tr><td rowspan="1" colspan="1" style="width: 224px;">Diameter (cm)</td><td rowspan="1" colspan="1" style="width: 227px;">29</td><td rowspan="1" colspan="1">35.7</td></tr><tr><td rowspan="1" colspan="1" style="width: 224px;">Number of radii</td><td rowspan="1" colspan="1" style="width: 227px;">28</td><td rowspan="1" colspan="1">22</td></tr><tr><td rowspan="1" colspan="1" style="width: 224px;">Number of spirals</td><td rowspan="1" colspan="1" style="width: 227px;">46</td><td rowspan="1" colspan="1">33</td></tr><tr><td rowspan="1" colspan="1" style="width: 224px;">Angle above hub</td><td rowspan="1" colspan="1" style="width: 227px;">55</td><td rowspan="1" colspan="1">25</td></tr><tr><td rowspan="1" colspan="1" style="width: 224px;">Angle below hub</td><td rowspan="1" colspan="1" style="width: 227px;">35</td><td rowspan="1" colspan="1">5</td></tr><tr><td rowspan="1" colspan="1" style="width: 224px;">Hub height from ground (cm)</td><td rowspan="1" colspan="1" style="width: 227px;">150</td><td rowspan="1" colspan="1">153</td></tr><tr><td rowspan="1" colspan="1" style="width: 224px;">Stem count (3 m radius)</td><td rowspan="1" colspan="1" style="width: 227px;">35</td><td rowspan="1" colspan="1">29</td></tr><tr><td rowspan="1" colspan="1" style="width: 224px;">Percent canopy cover</td><td rowspan="1" colspan="1" style="width: 227px;">91</td><td rowspan="1" colspan="1">94</td></tr></tbody></table></table-wrap></tp:treatment-sec><ref-list><ref id="B4189564"><element-citation xmlns:xlink="http://www.w3.org/1999/xlink" publication-type="book" xlink:type="simple"><person-group person-group-type="author"><name name-style="western"><surname>Koh</surname><given-names>J. K. H.</given-names></name><name name-style="western"><surname>Ming</surname><given-names>Leong Tzi</given-names></name></person-group><year>2014</year><source>Spiders of Borneo with Special Reference to Brunei</source><publisher-name>Opus Publications</publisher-name><publisher-loc>Kota Kinabalu</publisher-loc><size units="page">357</size></element-citation></ref><ref id="B4189307"><element-citation xmlns:xlink="http://www.w3.org/1999/xlink" publication-type="article" xlink:type="simple"><person-group person-group-type="author"><name name-style="western"><surname>Dzulhelmi</surname><given-names>Muhammad Nasir</given-names></name><name name-style="western"><surname>Suriyanti</surname><given-names>Su</given-names></name><name name-style="western"><surname>Zulqarnain</surname><given-names>Mohamed</given-names></name><name name-style="western"><surname>Norma</surname><given-names>Che Yusoff</given-names></name></person-group><year>2015</year><article-title>Two new <italic><tp:taxon-name><tp:taxon-name-part taxon-name-part-type="genus" reg="Opadometa">Opadometa</tp:taxon-name-part></tp:taxon-name></italic> species (<tp:taxon-name><tp:taxon-name-part taxon-name-part-type="order">Araneae</tp:taxon-name-part></tp:taxon-name>: <tp:taxon-name><tp:taxon-name-part taxon-name-part-type="family">Tetragnathidae</tp:taxon-name-part></tp:taxon-name>) from Sarawak, Malaysia</article-title><source>Annales Zoologici (Warszawa)</source><volume>65</volume><fpage>101</fpage><lpage>107</lpage><pub-id pub-id-type="doi">10.3161/00034541anz2015.65.1.008</pub-id></element-citation></ref><ref id="B4191229"><element-citation xmlns:xlink="http://www.w3.org/1999/xlink" publication-type="website" xlink:type="simple"><person-group person-group-type="author"><name name-style="western"><surname>Catalog</surname><given-names>World Spider</given-names></name></person-group><article-title>World Spider Catalog. Natural History Museum Bern, version 19.0</article-title><uri xlink:type="simple">http://wsc.nmbe.ch</uri><date-in-citation content-type="access-date">2018-02-28T00:00:00+02:00</date-in-citation></element-citation></ref><ref id="B4189582"><element-citation xmlns:xlink="http://www.w3.org/1999/xlink" publication-type="article" xlink:type="simple"><person-group person-group-type="author"><name name-style="western"><surname>Kuntner</surname><given-names>Matjaž</given-names></name><name name-style="western"><surname>Coddington</surname><given-names>Jonathan A.</given-names></name><name name-style="western"><surname>Hormiga</surname><given-names>Gustavo</given-names></name></person-group><year>2008</year><article-title>Phylogeny of extant nephilid orb-weaving spiders (<tp:taxon-name><tp:taxon-name-part taxon-name-part-type="order">Araneae</tp:taxon-name-part></tp:taxon-name>, <tp:taxon-name><tp:taxon-name-part taxon-name-part-type="family">Nephilidae</tp:taxon-name-part></tp:taxon-name>): testing morphological and ethological homologies</article-title><source>Cladistics</source><volume>24</volume><issue>2</issue><fpage>147</fpage><lpage>217</lpage><uri xlink:type="simple">http://dx.doi.org/10.1111/j.1096-0031.2007.00176.x</uri><pub-id pub-id-type="doi">10.1111/j.1096-0031.2007.00176.x</pub-id></element-citation></ref><ref id="B4191238"><element-citation xmlns:xlink="http://www.w3.org/1999/xlink" publication-type="article" xlink:type="simple"><person-group person-group-type="author"><name name-style="western"><surname>Kulczyński</surname><given-names>W.</given-names></name></person-group><year>1911</year><article-title>Spinnen aus Nord-Neu-Guinea. In: Nova Guinea. Resultats de l'expedition Scientifiqe neerlandaise a la Nouvelle Guinee en 1903 sous les auspices d'Arthur Wichmann</article-title><source>Leiden Zool.</source><volume>3</volume><issue>4</issue><fpage>423</fpage><lpage>518</lpage></element-citation></ref><ref id="B4191262"><element-citation xmlns:xlink="http://www.w3.org/1999/xlink" publication-type="article" xlink:type="simple"><person-group person-group-type="author"><name name-style="western"><surname>Berland</surname><given-names>L.</given-names></name></person-group><year>1938</year><article-title>Araignées des Nouvelles Hébrides</article-title><source>Annales de la Société Entomologique de France</source><volume>107</volume><fpage>121</fpage><lpage>190</lpage></element-citation></ref><ref id="B4189612"><element-citation xmlns:xlink="http://www.w3.org/1999/xlink" publication-type="article" xlink:type="simple"><person-group person-group-type="author"><name name-style="western"><surname>Archer</surname><given-names>A F</given-names></name></person-group><year>1951</year><article-title>Studies in the orbweaving spiders (<tp:taxon-name><tp:taxon-name-part taxon-name-part-type="family">Argiopidae</tp:taxon-name-part></tp:taxon-name>). 1.</article-title><source>American Museum Novitates</source><volume>1487</volume><fpage>1</fpage><lpage>52</lpage></element-citation></ref><ref id="B4191272"><element-citation xmlns:xlink="http://www.w3.org/1999/xlink" publication-type="article" xlink:type="simple"><person-group person-group-type="author"><name name-style="western"><surname>Chrysanthus</surname><given-names>P.</given-names></name></person-group><year>1963</year><article-title>Spiders from south New Guinea V</article-title><source>Nova Guinea, Zoology</source><volume>24</volume><fpage>727</fpage><lpage>750</lpage></element-citation></ref><ref id="B4191219"><element-citation xmlns:xlink="http://www.w3.org/1999/xlink" publication-type="article" xlink:type="simple"><person-group person-group-type="author"><name name-style="western"><surname>Wang</surname><given-names>J. F.</given-names></name></person-group><year>1991</year><article-title>On the spiders of the family <tp:taxon-name><tp:taxon-name-part taxon-name-part-type="family">Tetragnathidae</tp:taxon-name-part></tp:taxon-name> in south China (<tp:taxon-name><tp:taxon-name-part taxon-name-part-type="class">Arachnida</tp:taxon-name-part></tp:taxon-name>: <tp:taxon-name><tp:taxon-name-part taxon-name-part-type="order">Araneae</tp:taxon-name-part></tp:taxon-name>)</article-title><source>Acta Zootaxonomica Sinica</source><volume>16</volume><fpage>153</fpage><lpage>162</lpage></element-citation></ref><ref id="B4191291"><element-citation xmlns:xlink="http://www.w3.org/1999/xlink" publication-type="book" xlink:type="simple"><person-group person-group-type="author"><name name-style="western"><surname>Song</surname><given-names>D. X.</given-names></name><name name-style="western"><surname>Zhu</surname><given-names>M. S.</given-names></name><name name-style="western"><surname>Chen</surname><given-names>J.</given-names></name></person-group><year>1999</year><source>The Spiders of China</source><publisher-name>Hebei University of Science and Technology Publishing House</publisher-name><publisher-loc>Shijiazhuang</publisher-loc><size units="page">64</size></element-citation></ref><ref id="B4191282"><element-citation xmlns:xlink="http://www.w3.org/1999/xlink" publication-type="book" xlink:type="simple"><person-group person-group-type="author"><name name-style="western"><surname>Zhu</surname><given-names>M. S.</given-names></name><name name-style="western"><surname>Song</surname><given-names>D. X.</given-names></name><name name-style="western"><surname>Zhang</surname><given-names>J. X.</given-names></name></person-group><year>2003</year><source>Fauna Sinica: Invertebrata. Vol. 35: <tp:taxon-name><tp:taxon-name-part taxon-name-part-type="class">Arachnida</tp:taxon-name-part></tp:taxon-name>: <tp:taxon-name><tp:taxon-name-part taxon-name-part-type="order">Araneae</tp:taxon-name-part></tp:taxon-name>: <tp:taxon-name><tp:taxon-name-part taxon-name-part-type="family">Tetragnathidae</tp:taxon-name-part></tp:taxon-name></source><publisher-name>Science Press</publisher-name><publisher-loc>Beijing</publisher-loc><size units="page">418</size></element-citation></ref><ref id="B4189674"><element-citation xmlns:xlink="http://www.w3.org/1999/xlink" publication-type="article" xlink:type="simple"><person-group person-group-type="author"><name name-style="western"><surname>Ono</surname><given-names>H.</given-names></name></person-group><year>2011</year><article-title>Spiders (<tp:taxon-name><tp:taxon-name-part taxon-name-part-type="class">Arachnida</tp:taxon-name-part></tp:taxon-name>, <tp:taxon-name><tp:taxon-name-part taxon-name-part-type="order">Araneae</tp:taxon-name-part></tp:taxon-name>) of the Ogasawara Islands, Japan</article-title><source>Memoires of the National Museum of Natural Science, Tokyo</source><volume>47</volume><fpage>435</fpage><lpage>470</lpage></element-citation></ref></ref-list></tp:taxon-treatment>
